# Supplementary material for: Skeletal Site-Specific Lipid Profile and Hematopoietic Progenitors of Bone Marrow Adipose Tissue in Patients Undergoing Primary Hip Arthroplasty
Source: Metabolites. 2025 Jan 4;15(1):16. doi: 10.3390/metabo15010016 (PMC11767117; doi:10.3390/metabo15010016)
Supplement: Supplementary file 1 [file metabolites-15-00016-s001.zip]

Archive with 1 entries (1 files):
- metabolites-3392448-supplementary.pdf
